# Supplementary material for: RN7SK small nuclear RNA controls bidirectional transcription of highly expressed gene pairs in skin
Source: Nat Commun. 2021 Oct 7;12:5864. doi: 10.1038/s41467-021-26083-4 (PMC8497571; doi:10.1038/s41467-021-26083-4)
Supplement: Supplementary file 4 — Source data file [file 41467_2021_26083_MOESM4_ESM.xlsx]

## Sheet: Fig.1E,F,I
Fig.1E
	Wild-type									Rn7sk-knockout
1 week	0	8.11403	11.039	0						10.3008	0.547224	0	0
2 weeks	28.107	20.0827	15.1308	37.6145	8.49586	11.4301				42.3606	60.0302	52.0759	57.9336	56.0388	67.5006	48.9365	39.4502	55.737
4 weeks	17.0341	5.30433	17.8852	17.0172	2.16424	16.6462	10.6574	0	0	2.13216	1.43579	20.3321	39.6652	75.181	35.2093	53.316	42.858	18.1794	31.4154	28.0323	32.6997	31.5698	14.7774	0	3.00469	9.55113	0	3.85411	0	14.4357	3.32121	2.93845	3.86314
8 weeks	0	0								3.64907	12.3723	14.436	35.5122	3.60054	33.4788	29.0126	6.19074
									Discovery?	P value	Mean of wt	Mean of ko	Difference	SE of difference	t ratio	df	q value
								1 week	No	0.604195	4.788	2.712	2.076	3.797	0.5469	6	0.457678
								2 weeks	Yes	2e-05	20.14	53.34	-33.2	5.104	6.504	13	6e-05
								4 weeks	No	0.163594	9.634	19.49	-9.856	6.907	1.427	31	0.16523
								8 weeks	No	0.119782	0	17.28	-17.28	9.924	1.741	8	0.16523
Fig.1F
	Wild-type									Rn7sk-knockout
1 week	0	1.25568	3.94667	7.63284						0	2.45896	8.15108	3.2459
2 weeks	0	8.02335	5.2563	9.71451	2.13885	4.68555				19.692	10.5089	3.83301	0.751071	19.3825	9.70146	2.05948	0	0
4 weeks	0	14.6759	0	0	9.5076	0	5.78634	16.4489	0	96.4095	93.8262	34.5982	30.8103	10.7826	28.3422	18.024	4.71757	2.58643	2.37461	17.7099	10.2747	5.22796	14.4951	8.8584	0	35.5004	75.7946	53.3293	66.8653	3.1378	45.9411	71.4187	12.2853
8 weeks	18.099	7.03589								14.2492	3.89845	16.0072	2.93809	29.741	1.87856	0	31.1544
									Discovery?	P value	Mean of wt	Mean of ko	Difference	SE of difference	t ratio	df	q value
								1 week	No	0.918866	3.209	3.464	-0.2552	2.402	0.1062	6	>0.999999
								2 weeks	No	0.51125	4.97	7.325	-2.356	3.488	0.6754	13	>0.999999
								4 weeks	No	0.017121	5.158	30.97	-25.81	10.25	2.519	31	0.069168
								8 weeks	No	0.993156	12.57	12.48	0.08411	9.504	0.008849	8	>0.999999
Fig.1I
	wt						ko
p23	23.0014	12.0139	4.35909	17.787			94.5485	97.4948	100	91.3222	65.5501	97.5074
p30	1.45443	1.40298					0	0	0
	wt						ko
P23	0	0	4.46485	7.99459			0	0	0	0	0	0
p30	5.89054	1.57269					62.9157	81.0658	83.5706
									Discovery?	P value	Mean of wt	Mean of ko	Difference	SE of difference	t ratio	df	q value
								p23	Yes	6e-06	14.29	91.07	-76.78	7.281	10.55	8	6e-06
								p30	Yes	5e-06	1.429	0	1.429	0.01917	74.52	3	6e-06
									Discovery?	P value	Mean of wt	Mean of ko	Difference	SE of difference	t ratio	df	q value
								P23	No	0.076413	3.115	0	3.115	1.532	2.034	8	0.038588
								p30	Yes	0.003502	3.732	75.85	-72.12	8.554	8.431	3	0.003537

## Sheet: Fig.2B
ctr siRNA	7sk siRNA
1	0						Table Analyzed	Data 1
1.1	0.2
0.9	0.1						Column B	7sk siRNA
1.35	0.3						vs.	vs.
1.05	0.05625						Column A	ctr siRNA
0.6	0.09375
							Unpaired t test
							P value	<0.0001
							P value summary	****
							Significantly different (P < 0.05)?	Yes
							One- or two-tailed P value?	Two-tailed
							t, df	t=7.952, df=10

## Sheet: Fig.2E-G
Figure 2E,F
	7sk			iga6			7sk siRNA			alpha 6siRNA
CTR 24h	0.177887	-0.0177139	-0.182824	0.0464136	0.0277483	-0.0772151	-2.08102	-2.39826	-2.46183	-0.216543	-0.344719	-0.476126
CTR 24h DIF	-0.0654616	-0.0835176	-0.367449	0.0787966	0.0465108	-0.207897	-2.41985	-3.05144	-2.6079	-0.840795	-0.754057	-0.974619
CTR 72h DIF	-0.188113	0.177437	-0.0128893	0.176747	-0.0350683	0.0437662	-2.3993	-2.03502	-2.74985	-0.884273	-0.686712	-1.05504
							Sidak's multiple comparisons test	Mean Diff.	95.00% CI of diff.	Significant?	Summary	Adjusted P Value
							7sk - 7sk siRNA
							CTR 24h	2.306	1.580 to 3.032	Yes	***	0.0007
							CTR 24h DIF	2.521	1.795 to 3.247	Yes	***	0.0005
							CTR 72h DIF	2.387	1.661 to 3.113	Yes	***	0.0006
							Sidak's multiple comparisons test	Mean Diff.	95.00% CI of diff.	Significant?	Summary	Adjusted P Value
							iga6 - alpha 6siRNA
							CTR 24h	0.3448	-0.02425 to 0.7138	No	ns	0.0622
							CTR 24h DIF	0.829	0.4599 to 1.198	Yes	**	0.0027
							CTR 72h DIF	0.9372	0.5681 to 1.306	Yes	**	0.0017
							inv	Discovery?	P value	Mean of inv	Mean of invsiRNA	Difference	SE of difference	t ratio	df	q value
							CTR 24h	Yes	3.7e-05	1	6.257	-5.257	0.2634	19.96	4	7.9e-05
							CTR 24h DIF	Yes	0.001379	3.339	15.69	-12.35	1.56	7.915	4	0.001393
							CTR 72h DIF	Yes	5.2e-05	4.115	27.23	-23.12	1.263	18.31	4	7.9e-05
							tgm	Discovery?	P value	Mean of tgm	Mean of tgm sirna	Difference	SE of difference	t ratio	df	q value
							CTR 24h	Yes	5e-05	1	6.045	-5.045	0.2717	18.57	4	0.00015
							CTR 24h DIF	Yes	0.004704	3.86	29.03	-25.17	4.422	5.693	4	0.004751
							CTR 72h DIF	Yes	0.000809	7.127	22.97	-15.85	1.742	9.1	4	0.001225
Fig. 2G
	Tgm1				Inv
Ctr	0.271765	-0.145929	-0.0726598	-0.0922864	0.150862	0.323651	-0.190698	-0.391963
7SK 5	1.95667	1.20876	2.17905	1.78787	1.41936	0.77863	1.64547	1.1319
7SK 205	0.887717	0.320435	1.35795	0.586623	0.6482	0.569171	0.833018	0.243542
7SK 207	1.38381	1.47742	0.807294	0.871253	0.917105	0.643431	0.381278	0.552893
Larp7 4	1.64918	1.39357	1.40767	1.51376	1.23517	1.19241	0.834263	1.31815
							tgm
							Dunnett's multiple comparisons test	Mean Diff.	95.00% CI of diff.	Significant?	Summary	Adjusted P Value	A-?
							Ctr vs. 7SK 5	-1.793	-2.426 to -1.160	Yes	****	<0.0001	B	7SK 5
							Ctr vs. 7SK 205	-0.798	-1.431 to -0.1646	Yes	*	0.0125	C	7SK 205
							Ctr vs. 7SK 207	-1.145	-1.778 to -0.5114	Yes	***	0.0007	D	7SK 207
							Ctr vs. Larp7 4	-1.501	-2.134 to -0.8675	Yes	****	<0.0001	E	Larp7 4
							inv
							Dunnett's multiple comparisons test	Mean Diff.	95.00% CI of diff.	Significant?	Summary	Adjusted P Value	A-?
							Ctr vs. 7SK 5	-1.271	-1.817 to -0.7243	Yes	****	<0.0001	B	7SK 5
							Ctr vs. 7SK 205	-0.6005	-1.147 to -0.05395	Yes	*	0.0297	C	7SK 205
							Ctr vs. 7SK 207	-0.6507	-1.197 to -0.1041	Yes	*	0.0182	D	7SK 207
							Ctr vs. Larp7 4	-1.172	-1.719 to -0.6255	Yes	***	0.0001	E	Larp7 4

## Sheet: Fig.3C
											CC	Control
											C7	7sk kockdown
											SC	unrelated experiment
											S7	unrelated experiment

## Sheet: Fig.4D
Gene	FC_old_4SU	FC_new_4SU	average	Upstream_as gene	FC_old_4SU	FC_new_4SU	average	as_distance								Gene	FC_old_RNA	FC_new_RNA	average	Upstream_as gene	FC_old_RNA	FC_new_RNA	average	Distance
MCM4	-0.586405	-1.05421	-0.820309	PRKDC	-0.21935	-0.33336	-0.276355	-2						average		MCM4	-0.414238	-0.793922	-0.60408	PRKDC	-0.105817	-0.0802994	-0.0930581	-2							average
SKP2	-0.378496	-0.367045	-0.372771	LMBRD2	-0.353415	0.337682	-0.00786656	-28					Best-fit values			SKP2	-0.34762	-0.598304	-0.472962	LMBRD2	0.163275	0.156586	0.15993	-28						Best-fit values
AURKA	-0.622541	-0.582047	-0.602294	CSTF1	-0.0614996	-0.100341	-0.0809203	-34					Slope	0.8479		AURKA	-0.50611	-0.396148	-0.451129	CSTF1	-0.124009	-0.214932	-0.16947	-34						Slope	0.5638
DTL	-1.17096	-1.39874	-1.28485	INTS7	-0.170939	-0.333273	-0.252106	-35					Y-intercept	0.2363		DTL	-0.808569	-1.38624	-1.09741	INTS7	0.0410184	-0.226035	-0.0925083	-35						Y-intercept	0.02052
KIAA1524	-0.713171	-0.499577	-0.606374	DZIP3	-0.184671	-0.375159	-0.279915	-38					X-intercept	-0.2787		KIAA1524	-0.220783	-0.337164	-0.278973	DZIP3	0.0533698	0.167485	0.110427	-38						X-intercept	-0.0364
SKA3	-0.884969	-0.869074	-0.877022	MRP63	-0.295072	-0.166262	-0.230667	-43					1/slope	1.179		SKA3	-0.416115	-0.500602	-0.458358	MRP63	-0.164492	-0.251954	-0.208223	-43						1/slope	1.774
CDCA5	-0.956582	-0.977363	-0.966972	ZFPL1	-0.040336	0.056897	0.0082805	-59								CDCA5	-0.541957	-0.763191	-0.652574	ZFPL1	-0.0917014	-0.033387	-0.0625442	-59
CDCA3	-0.942314	-1.03895	-0.990631	USP5	-0.128308	0.162166	0.016929	-62					Std. Error			CDCA3	-0.684265	-0.881016	-0.782641	USP5	0.0214289	0.191364	0.106397	-62						Std. Error
HMMR	-0.989384	-0.740594	-0.864989	NUDCD2	-0.0140302	-0.0423785	-0.0282043	-63					Slope	0.1429		HMMR	-0.371698	-0.499441	-0.43557	NUDCD2	0.132157	-0.096038	0.0180597	-63						Slope	0.1512
CENPK	-0.810413	-1.05546	-0.932934	PPWD1	-0.146809	0.116022	-0.0153935	-65					Y-intercept	0.1467		CENPK	-0.570598	-0.827056	-0.698827	PPWD1	-0.0276351	-0.0227367	-0.0251859	-65						Y-intercept	0.1004
NUSAP1	-0.736524	-0.688143	-0.712333	OIP5	-0.436292	-1.06627	-0.751281	-73								NUSAP1	-0.118885	-0.225597	-0.172241	OIP5	-0.372638	-0.426385	-0.399512	-73
DSE	0.257003	0.418826	0.337915	TSPYL4	-0.134153	0.0564068	-0.0388733	-75					95% Confidence Intervals			DSE	0.154037	0.373067	0.263552	TSPYL4	0.367021	0.393542	0.380281	-75						95% Confidence Intervals
TK1	-0.968708	-1.18754	-1.07812	AFMID	0.286625	-0.248916	0.0188545	-84					Slope	0.5615 to 1.134		TK1	-0.526058	-0.442891	-0.484475	AFMID	-0.0657579	0.281059	0.10765	-84						Slope	0.2608 to 0.8668
PLAGL2	0.335048	-0.380352	-0.0226517	POFUT1	0.0638678	-0.149675	-0.0429038	-89					Y-intercept	-0.05764 to 0.5302		PLAGL2	0.114682	-0.0109573	0.0518623	POFUT1	-0.0996042	-0.0658571	-0.0827306	-89						Y-intercept	-0.1806 to 0.2216
CBX5	-0.435955	-0.400226	-0.418091	HNRNPA1	-0.118948	0.039729	-0.0396093	-91					X-intercept	-0.4888 to 0.09816		CBX5	-0.255324	-0.225927	-0.240626	HNRNPA1	0.154548	0.242452	0.1985	-91						X-intercept	-0.2734 to 0.6474
ORC1	-1.09446	-1.35619	-1.22533	PRPF38A	-0.0332393	0.100019	0.0333898	-105								ORC1	-1.37063	-1.55619	-1.46341	PRPF38A	0.0881658	-0.0302772	0.0289443	-105
WDHD1	-0.645696	-0.978107	-0.811901	SOCS4	0.0356942	-0.151839	-0.0580722	-125					Goodness of Fit			WDHD1	-0.478383	-0.555867	-0.517125	SOCS4	0.0897773	0.0575548	0.0736661	-125						Goodness of Fit
BRCA2	-0.90451	-0.91926	-0.911885	ZAR1L	-0.167045	-0.287255	-0.22715	-130					R squared	0.3903		BRCA2	-0.467238	-0.802282	-0.63476	ZAR1L	-0.00304268	0	-0.00152134	-130						R squared	0.2018
NCAPG	-0.785589	-0.870996	-0.828293	DCAF16	0.0391497	-0.207016	-0.0839333	-144					Sy.x	0.4774		NCAPG	-0.496978	-0.551688	-0.524333	DCAF16	-0.0814375	0.0318831	-0.0247772	-144						Sy.x	0.3546
PCNA	-0.655761	-0.850694	-0.753228	CDS2	0.039325	0.0846232	0.0619741	-160								PCNA	-0.187977	-0.370773	-0.279375	CDS2	0.13442	0.340974	0.237697	-160
FADS2	-0.365472	-0.537637	-0.451555	TMEM258	-0.255169	-0.0993196	-0.177244	-178					Is slope significantly non-zero?			FADS2	-0.157672	-0.246992	-0.202332	TMEM258	-0.0567751	-0.0696026	-0.0631888	-178						Is slope significantly non-zero?
FOXM1	-0.492016	-0.828942	-0.660479	TULP3	0.0426292	0.0842626	0.0634459	-183					F	35.2		FOXM1	-0.217786	-0.338604	-0.278195	TULP3	-0.120836	-0.279279	-0.200057	-183						F	13.91
HIST1H2AI	-1.2697	-1.69815	-1.48393	HIST1H2BL	-1.33966	-1.71289	-1.52627	-190					DFn, DFd	1, 55		HIST1H2BL	-0.657053	-0.969222	-0.813137	HIST1H2AI	-0.75764	-0.93843	-0.848035	-190						DFn, DFd	1, 55
HIST1H2BL	-1.33966	-1.71289	-1.52627	HIST1H2AI	-1.2697	-1.69815	-1.48393	-190					P value	<0.0001		HIST1H2AI	-0.75764	-0.93843	-0.848035	HIST1H2BL	-0.657053	-0.969222	-0.813137	-190						P value	0.0005
HIST1H2AK	-1.18797	-1.42139	-1.30468	HIST1H2BN	-0.721986	-1.07671	-0.899347	-206					Deviation from zero?	Significant		HIST1H2BN	-0.461044	-0.770242	-0.615643	HIST1H2AK	-0.780739	-1.13974	-0.960239	-206						Deviation from zero?	Significant
HIST1H2BN	-0.721986	-1.07671	-0.899347	HIST1H2AK	-1.18797	-1.42139	-1.30468	-206								HIST1H2AK	-0.780739	-1.13974	-0.960239	HIST1H2BN	-0.461044	-0.770242	-0.615643	-206
HIST1H2AJ	-1.22756	-1.70874	-1.46815	HIST1H2BM	-1.65834	-1.46387	-1.56111	-215					Equation	Y = 0.8479*X + 0.2363		HIST1H2BM	-0.6967	-1.08335	-0.890026	HIST1H2AJ	-0.881681	-0.910732	-0.896207	-215						Equation	Y = 0.5638*X + 0.02052
HIST1H2BM	-1.65834	-1.46387	-1.56111	HIST1H2AJ	-1.22756	-1.70874	-1.46815	-215								HIST1H2AJ	-0.881681	-0.910732	-0.896207	HIST1H2BM	-0.6967	-1.08335	-0.890026	-215
HIST1H2AC	-0.940413	-0.51964	-0.730027	HIST1H2BC	-1.16405	-1.16674	-1.1654	-219					Data			HIST1H2BC	-0.455192	-0.71457	-0.584881	HIST1H2AC	-0.368566	-0.485554	-0.42706	-219						Data
HIST1H2BC	-1.16405	-1.16674	-1.1654	HIST1H2AC	-0.940413	-0.51964	-0.730027	-219					Number of X values	57		HIST1H2AC	-0.368566	-0.485554	-0.42706	HIST1H2BC	-0.455192	-0.71457	-0.584881	-219						Number of X values	57
XRCC3	-0.472131	-0.955909	-0.71402	ZFYVE21	0.100628	-0.331736	-0.115554	-226					Maximum number of Y replicates	1		XRCC3	-0.561546	-0.793995	-0.67777	ZFYVE21	-0.0980792	-0.255197	-0.176638	-226						Maximum number of Y replicates	1
HIST1H2BF	-0.895066	-1.51723	-1.20615	HIST1H3D	-1.1038	-1.44562	-1.27471	-227					Total number of values	57		HIST1H3D	-0.684786	-0.911646	-0.798216	HIST1H2BF	-0.562312	-1.04166	-0.801984	-227						Total number of values	57
HIST1H3D	-1.1038	-1.44562	-1.27471	HIST1H2BF	-0.895066	-1.51723	-1.20615	-227					Number of missing values	0		HIST1H2BF	-0.562312	-1.04166	-0.801984	HIST1H3D	-0.684786	-0.911646	-0.798216	-227						Number of missing values	0
PRR11	-0.528313	-0.570382	-0.549347	SKA2	-0.213954	-0.415916	-0.314935	-230								PRR11	-0.385861	-0.257325	-0.321593	SKA2	-0.0406411	-0.198546	-0.119593	-230
HIST1H2AM	-1.29742	-1.24162	-1.26952	HIST1H2BO	-1.35978	-1.45303	-1.4064	-240								HIST1H2BO	-0.639942	-1.03469	-0.837317	HIST1H2AM	-0.584772	-1.01326	-0.799017	-240
HIST1H2BO	-1.35978	-1.45303	-1.4064	HIST1H2AM	-1.29742	-1.24162	-1.26952	-240								HIST1H2AM	-0.584772	-1.01326	-0.799017	HIST1H2BO	-0.639942	-1.03469	-0.837317	-240
POLE	-0.6349	-0.834899	-0.734899	PXMP2	-0.149876	-0.345083	-0.24748	-241								POLE	-0.204001	-0.529376	-0.366688	PXMP2	0.03494	-0.00490665	0.0150167	-241
HIST1H2AH	-1.3074	-1.70051	-1.50395	HIST1H2BK	-1.11048	-1.21248	-1.16148	-242								HIST1H2BK	-0.594832	-0.731903	-0.663367	HIST1H2AH	-0.818136	-1.03321	-0.925674	-242
HIST1H2BK	-1.11048	-1.21248	-1.16148	HIST1H2AH	-1.3074	-1.70051	-1.50395	-242								HIST1H2AH	-0.818136	-1.03321	-0.925674	HIST1H2BK	-0.594832	-0.731903	-0.663367	-242
CDC45	-0.929358	-1.43769	-1.18353	UFD1L	0.142055	0.159092	0.150573	-244								CDC45	-0.623976	-0.701246	-0.662611	UFD1L	-0.0634206	0.192396	0.0644878	-244
KNTC1	-0.572908	-0.982925	-0.777916	RSRC2	0.0598065	0.0586093	0.0592079	-246								KNTC1	-0.341379	-0.7532	-0.547289	RSRC2	0.202816	0.175996	0.189406	-246
C21orf58	-0.793771	-1.22923	-1.0115	PCNT	0.0190444	-0.0946146	-0.0377851	-247								C21orf58	-0.687027	-1.29897	-0.993	PCNT	-0.00847894	-0.0708401	-0.0396595	-247
HIST1H2AD	-1.10215	-1.47288	-1.28752	HIST1H2BF	-0.895066	-1.51723	-1.20615	-277								HIST1H2AD	-0.756857	-0.936452	-0.846654	HIST1H2BF	-0.562312	-1.04166	-0.801984	-277
HIST1H2AG	-1.24713	-1.30823	-1.27768	HIST1H2BJ	-1.26563	-1.62825	-1.44694	-291								HIST1H2BJ	-0.624338	-0.911282	-0.76781	HIST1H2AG	-0.673821	-0.997282	-0.835551	-291
HIST1H2BJ	-1.26563	-1.62825	-1.44694	HIST1H2AG	-1.24713	-1.30823	-1.27768	-291								HIST1H2AG	-0.673821	-0.997282	-0.835551	HIST1H2BJ	-0.624338	-0.911282	-0.76781	-291
HIST1H2AE	-1.1776	-1.48443	-1.33101	HIST1H2BG	-1.43852	-1.24534	-1.34193	-293								HIST1H2BG	-0.603603	-0.905456	-0.754529	HIST1H2AE	-0.538188	-0.902979	-0.720583	-293
HIST1H2BG	-1.43852	-1.24534	-1.34193	HIST1H2AE	-1.1776	-1.48443	-1.33101	-293								HIST1H2AE	-0.538188	-0.902979	-0.720583	HIST1H2BG	-0.603603	-0.905456	-0.754529	-293
HIST2H2AC	-1.00358	-0.919365	-0.961472	HIST2H2BE	-0.822278	-1.14446	-0.983371	-293								HIST2H2BE	-0.586308	-0.654652	-0.62048	HIST2H2AC	-0.412603	-0.624749	-0.518676	-293
HIST2H2BE	-0.822278	-1.14446	-0.983371	HIST2H2AC	-1.00358	-0.919365	-0.961472	-293								HIST2H2AC	-0.412603	-0.624749	-0.518676	HIST2H2BE	-0.586308	-0.654652	-0.62048	-293
TCF19	-0.922073	-1.57455	-1.24831	CCHCR1	-0.0842826	-0.351037	-0.21766	-304								TCF19	-0.641011	-0.781799	-0.711405	CCHCR1	-0.253619	-0.389201	-0.32141	-304
KIF24	-0.799787	-0.918153	-0.85897	NUDT2	-0.233211	-0.00352106	-0.118366	-306								KIF24	-0.50058	-0.835761	-0.668171	NUDT2	0.121283	0.0255485	0.0734159	-306
HIST1H3J	-1.31084	-1.31411	-1.31247	HIST1H2BO	-1.35978	-1.45303	-1.4064	-319								HIST1H3J	-0.632641	-1.04182	-0.837233	HIST1H2BO	-0.639942	-1.03469	-0.837317	-319
IDI1	-0.400734	-0.34463	-0.372682	WDR37	0.158105	0.105127	0.131616	-368								IDI1	-0.149984	-0.281106	-0.215545	WDR37	-0.270099	-0.333544	-0.301821	-368
ATAD2	-0.679901	-1.1365	-0.908199	WDYHV1	-0.10252	-0.444828	-0.273674	-375								ATAD2	-0.285373	-0.870191	-0.577782	WDYHV1	-0.24557	-0.45108	-0.348325	-375
CDCA2	-0.507858	-0.794179	-0.651018	KCTD9	-0.0639307	0.0618366	-0.00104707	-521								CDCA2	-0.389834	-0.512743	-0.451288	KCTD9	0.131449	0.145034	0.138241	-521
TMEM194A	-0.746484	-0.861526	-0.804005	NAB2	-0.061541	0.0980741	0.0182665	-831								TMEM194A	-0.388771	-0.46496	-0.426866	NAB2	0.00335677	-0.0181642	-0.00740371	-831
MAP3K13	0.921672	0.650846	0.786259	EHHADH	0.101114	-0.135073	-0.0169797	-951								MAP3K13	0.174878	0.545559	0.360219	EHHADH	-0.125964	-0.131311	-0.128637	-951

## Sheet: Fig.4F,G
Dataset: 4SU_new down-regulated (p<0.05)
gene.name	7sk_reads	ctr reads		up_as gene	7sk_reads	ctr reads			distancelog10
HIST1H2BL	4.86274	6.53802		HIST1H2AI	7.12017	8.86126			2.27875
HIST1H2BG	6.12451	7.39868		HIST1H2AE	7.28071	8.76214			2.46687
HIST1H2BF	4.55353	6.10082		HIST1H3D	7.15742	8.62335			2.35603
HIST2H2BE	4.06384	5.25029		HIST2H2AC	7.54533	8.47687			2.46687
HIST1H2AH	6.46848	8.16879		HIST1H2BK	7.2261	8.45365			2.38382
HIST1H2BK	7.2261	8.45365		HIST1H2AH	6.46848	8.16879			2.38382
HIST1H2AM	6.51559	7.79307		HIST1H2BO	6.38701	7.851			2.38021
HIST1H3J	6.31678	7.6479		HIST1H2BO	6.38701	7.851			2.50379
HIST1H2BO	6.38701	7.851		HIST1H2AM	6.51559	7.79307			2.38021
HIST1H2AJ	5.46669	7.20307		HIST1H2BM	6.1143	7.60542			2.33244
HIST1H2AE	7.28071	8.76214		HIST1H2BG	6.12451	7.39868			2.46687
MCM4	4.90508	5.95236		PRKDC	7.03992	7.3744			0.30103
RMI1	2.48111	3.27587		HNRNPK	7.12957	7.2103			1.75587
HIST1H2BM	6.1143	7.60542		HIST1H2AJ	5.46669	7.20307			2.33244
HIST1H2AG	5.28154	6.60465		HIST1H2BJ	5.49061	7.11126			2.46389
HIST1H2BN	2.76313	3.90496		HIST1H2AK	5.45677	6.90234			2.31387
HIST1H2BJ	5.49061	7.11126		HIST1H2AG	5.28154	6.60465			2.46389
HIST1H2AI	7.12017	8.86126		HIST1H2BL	4.86274	6.53802			2.27875
HIST1H2BC	6.66478	7.8369		HIST1H2AC	6.01494	6.53682			2.34044
KNTC1	4.62062	5.62717		RSRC2	6.38652	6.33059			2.39094
HIST1H3D	7.15742	8.62335		HIST1H2BF	4.55353	6.10082			2.35603
HIST1H2AD	7.27747	8.76412		HIST1H2BF	4.55353	6.10082			2.44248
C21orf58	3.21213	4.45755		PCNT	5.92497	6.00706			2.3927
IFI27L1	3.324	4.35798		DDX24	5.92195	5.99003			1.5682
HAUS8	2.84066	3.92831		MYO9B	5.71806	5.94399			2.19312
PRIMPOL	4.00488	4.79044		CASP3	5.60731	5.64589			2.01703
POLE	4.46738	5.29336		PXMP2	5.25801	5.60235			2.38202
OIP5	2.96238	4.11657		NUSAP1	4.83326	5.54417			1.86332
DTL	3.57058	4.95665		INTS7	5.09382	5.44433			1.54407
HIST2H2AC	7.54533	8.47687		HIST2H2BE	4.06384	5.25029			2.46687
KIAA0101	3.10508	4.64574		TRIP4	5.38993	5.23823			1.78533
CDCA2	5.00254	5.79845		KCTD9	5.20977	5.14595			2.71684
HIST3H2BB	3.3518	4.77302		HIST3H2A	4.10668	5.09045			2.39445
CDC45	4.16364	5.59364		UFD1L	5.23312	5.08179			2.38739
C9orf37	3.36243	4.27267		EHMT1	5.10661	5.03289			1.9345
FOXM1	5.00128	5.821		TULP3	5.10065	5.01666			2.26245
NCAPG	4.83704	5.71269		DCAF16	4.77386	4.99402			2.15836
EME1	2.00806	3.29469		MRPL27	5.10275	4.93973			0.778151
KIF20A	4.21235	4.93375		BRD8	4.85812	4.93864			2
KIF24	3.33198	4.25829		NUDT2	4.88122	4.87974			2.48572
CENPK	4.5956	5.65796		PPWD1	4.92622	4.80127			1.81291
CDCA3	3.30579	4.3571		USP5	4.90915	4.73691			1.79239
ORC1	3.77196	5.11038		PRPF38A	4.78015	4.66377			2.02119
WDHD1	4.0135	4.99938		SOCS4	4.43585	4.58456			2.09691
SKA3	3.52045	4.36577		MRP63	4.2703	4.45379			1.63347
MCM8	4.76313	5.55757		TRMT6	4.3854	4.44662			2.06446
XRCC3	4.09256	5.05016		ZFYVE21	4.03266	4.37146			2.35411
RECQL4	3.78458	4.66366		LRRC14	3.99434	4.30636			2.16732
ATAD2	4.28216	5.42344		WDYHV1	3.75839	4.20172			2.57403
CDCA5	3.45941	4.4546		ZFPL1	4.21284	4.15771			1.77085
PCNA	5.4544	6.31014		CDS2	4.16047	4.09642			2.20412
RAD51AP1	3.115	4.0836		C12orf4	4.18951	4.0242			2.44091
SASS6	3.20415	4.01755		TRMT13	4.16709	3.96878			2.29003
TCF19	3.19241	4.80882		CCHCR1	3.60345	3.94815			2.48287
HIST1H2AK	5.45677	6.90234		HIST1H2BN	2.76313	3.90496			2.31387
CDCA8	4.45168	5.3514		C1orf109	3.5344	3.78918			2.24551
TMEM194A	3.2849	4.16775		NAB2	3.68518	3.60007			2.9196
LIG1	4.58532	5.38605		C19orf68	2.85224	3.50189			1.94939
TK1	4.17081	5.34312		AFMID	3.19655	3.434			1.92428
NDC80	3.9899	4.76134		METTL4	3.28255	3.35065			0.30103
TACC3	5.53443	6.37778		TMEM129	3.61605	3.2826			2.15229
FANCB	3.52387	4.41466		MOSPD2	2.94604	2.87917			2.57054
KIF15	4.10042	4.98006		KIAA1143	2.91546	2.86227			1.74036
POLD3	4.10222	4.88398		LIPT2	1.90774	2.03736			2.07188
HMMR	3.78175	4.52314		NUDCD2	1.92749	1.94121			1.79934
WDR62	3.56433	4.36036		THAP8	1.24105	1.15194			2.07555
BRCA2	3.85292	4.76803		ZAR1L	-0.248838	0.166787			2.11394
GINS3	1.33814	2.44123		PRSS54	-0.900085	-0.717783			1.51851
RAB36	2.31272	3.24695		RTDR1	-1.0029	-1.12058			2.4843

## Sheet: Fig.4H
Figure 5H
gProfiler_hsapiens_03-04-2021_1 (n=1509 genes)
source	term_name	term_id	adjusted_p_value	negative_log10_of_adjusted_p_value	term_size	query_size	intersection_size	Enrichment	effective_domain_size	intersections
REAC	DNA Repair	REAC:R-HSA-73894	3.78591e-11	10.4218	303	735	60	12.25	10531	TDP2,PRKDC,EME1,LIG4,XRCC6,FTO,MLH1,DTL,EME2,ERCC8,RAD51D,RMI1,BRCC3,GTF2H3,UIMC1,MCRS1,POLR2H,TIPIN,GTF2H5,POLH,MAD2L2,PALB2,APEX1,WRN,LIG1,MBD4,TDG,GTF2H1,POLD3,PMS2,BRCA2,SLX4,UBE2B,ACD,PCNA,TDP1,XAB2,CETN2,HIST1H2BN,C19ORF40,HIST1H2AC,XRCC3,TP53BP1,POLE,HIST1H2BK,UFD1L,POLR2L,RAD51AP1,DCLRE1A,HIST1H2BJ,TOP3A,BAP1,FANCB,RAD52,PPIE,RAD51C,FANCM,MPG,SIRT6,SUMO1
REAC	Metabolism of RNA	REAC:R-HSA-8953854	8.85643e-11	10.0527	657	735	98	7.5	10531	TRMT112,RPS29,CPSF7,TSR3,CPSF2,CPSF3,PPIL3,FCF1,WBP11,DIMT1,CSTF1,GEMIN6,SRSF7,CTU2,BYSL,PNRC2,PSMD10,RPL9,NSUN2,NUP37,TSEN34,POP1,SRSF9,HNRNPK,SRSF11,GTF2H3,TPR,PPWD1,POLR2H,TTC37,CWC15,LCMT2,GTF2H5,MPHOSPH10,WDR4,NUP188,WDR12,RPL12,RPL7A,OSGEP,RPL36AL,PARN,PSMA1,WDR3,HNRNPA1,GTPBP3,GTF2H1,PRPF38A,EFTUD2,SMG5,SLU7,NOC4L,TRMT6,ADAT2,CDC40,NOP10,LSM5,RPL35,EXOSC1,PUS3,SARNP,XAB2,SNRNP40,PDCD11,TRM…
REAC	Cell Cycle	REAC:R-HSA-1640170	1.10674e-06	5.95595	624	735	84	8.75	10531	NDC80,MCM4,BLZF1,NME7,HAUS2,MLH1,SKP2,GINS3,AURKA,NSL1,PSMD10,NUP37,DYNLL1,RMI1,BRCC3,CDCA5,HMMR,UIMC1,TPR,CENPK,USO1,SMC1B,OIP5,OFD1,CEP290,NUP188,FKBP6,TK1,WRN,PSMA1,LIG1,RSF1,NDE1,ORC1,SYCP2,SSNA1,ANAPC2,PTTG1,MCM8,POLD3,ORC3,ORC6,BRCA2,ACD,NOP10,RUVBL2,NCAPG,ANAPC5,HAUS8,CCND3,PCNA,CDCA8,TUBA3C,FOXM1,MSH5,CENPQ,CETN2,STAG3,HIST1H2BN,HIST1H2AC,TP53BP1,SKA2,BORA,MZT1,RBBP4,POLE,CDC25B,HIST1H2BK…
REAC	DNA Double-Strand Break Repair	REAC:R-HSA-5693532	1.76362e-06	5.75359	145	735	32	22.9688	10531	TDP2,PRKDC,EME1,LIG4,XRCC6,EME2,RAD51D,RMI1,BRCC3,UIMC1,TIPIN,POLH,PALB2,WRN,POLD3,BRCA2,SLX4,PCNA,TDP1,HIST1H2BN,XRCC3,TP53BP1,POLE,HIST1H2BK,RAD51AP1,HIST1H2BJ,TOP3A,BAP1,RAD52,RAD51C,SIRT6,SUMO1
REAC	HDR through Homologous Recombination (HRR) or Single Strand Annealing (SSA)	REAC:R-HSA-5693567	1.42072e-05	4.84749	111	735	26	28.2692	10531	EME1,EME2,RAD51D,RMI1,BRCC3,UIMC1,TIPIN,POLH,PALB2,WRN,POLD3,BRCA2,SLX4,PCNA,HIST1H2BN,XRCC3,TP53BP1,POLE,HIST1H2BK,RAD51AP1,HIST1H2BJ,TOP3A,RAD52,RAD51C,SIRT6,SUMO1
REAC	Homology Directed Repair	REAC:R-HSA-5693538	4.45898e-05	4.35076	117	735	26	28.2692	10531	EME1,EME2,RAD51D,RMI1,BRCC3,UIMC1,TIPIN,POLH,PALB2,WRN,POLD3,BRCA2,SLX4,PCNA,HIST1H2BN,XRCC3,TP53BP1,POLE,HIST1H2BK,RAD51AP1,HIST1H2BJ,TOP3A,RAD52,RAD51C,SIRT6,SUMO1
REAC	Resolution of D-loop Structures through Holliday Junction Intermediates	REAC:R-HSA-5693568	0.000240812	3.61832	31	735	12	61.25	10531	EME1,EME2,RAD51D,RMI1,PALB2,WRN,BRCA2,SLX4,XRCC3,RAD51AP1,TOP3A,RAD51C
REAC	Resolution of D-Loop Structures	REAC:R-HSA-5693537	0.000361015	3.44247	32	735	12	61.25	10531	EME1,EME2,RAD51D,RMI1,PALB2,WRN,BRCA2,SLX4,XRCC3,RAD51AP1,TOP3A,RAD51C
REAC	Cell Cycle, Mitotic	REAC:R-HSA-69278	0.000690783	3.16066	512	735	65	11.3077	10531	NDC80,MCM4,BLZF1,NME7,HAUS2,SKP2,GINS3,AURKA,NSL1,PSMD10,NUP37,DYNLL1,CDCA5,HMMR,TPR,CENPK,USO1,OFD1,CEP290,NUP188,TK1,PSMA1,LIG1,NDE1,ORC1,SSNA1,ANAPC2,PTTG1,MCM8,POLD3,ORC3,ORC6,NCAPG,ANAPC5,HAUS8,CCND3,PCNA,CDCA8,TUBA3C,FOXM1,CENPQ,CETN2,HIST1H2BN,HIST1H2AC,SKA2,BORA,MZT1,RBBP4,POLE,CDC25B,HIST1H2BK,CDC45,KNTC1,PCNT,CKS1B,HIST1H2BJ,PPP2R5B,LIN52,PSMA7,CEP250,CDKN2C,NCAPH2,SDCCAG8,SUMO1,PSMB1
REAC	Mitochondrial translation elongation	REAC:R-HSA-5389840	0.000768656	3.11427	87	735	20	36.75	10531	MRPL27,MRPL11,MRPL21,MRPL30,MRPL32,PTCD3,MRPS11,MRPL46,MRPL36,MRPL47,MRP63,MRPS34,MRPL52,MRPL18,MRPS18C,MRPL10,TUFM,MRPL50,MRPL41,MRPL54
REAC	mRNA Splicing	REAC:R-HSA-72172	0.00198421	2.70241	185	735	31	23.7097	10531	CPSF7,CPSF2,CPSF3,PPIL3,WBP11,CSTF1,SRSF7,SRSF9,HNRNPK,SRSF11,PPWD1,POLR2H,CWC15,HNRNPA1,PRPF38A,EFTUD2,SLU7,CDC40,LSM5,XAB2,SNRNP40,SF3B3,U2AF1L4,CWC27,POLR2L,ZMAT5,HNRNPH2,TXNL4A,PHF5A,PPIE,SYMPK
REAC	mRNA Splicing - Major Pathway	REAC:R-HSA-72163	0.00223168	2.65137	177	735	30	24.5	10531	CPSF7,CPSF2,CPSF3,PPIL3,WBP11,CSTF1,SRSF7,SRSF9,HNRNPK,SRSF11,PPWD1,POLR2H,CWC15,HNRNPA1,PRPF38A,EFTUD2,SLU7,CDC40,LSM5,XAB2,SNRNP40,SF3B3,U2AF1L4,CWC27,POLR2L,HNRNPH2,TXNL4A,PHF5A,PPIE,SYMPK
REAC	Mitochondrial translation	REAC:R-HSA-5368287	0.00230996	2.6364	93	735	20	36.75	10531	MRPL27,MRPL11,MRPL21,MRPL30,MRPL32,PTCD3,MRPS11,MRPL46,MRPL36,MRPL47,MRP63,MRPS34,MRPL52,MRPL18,MRPS18C,MRPL10,TUFM,MRPL50,MRPL41,MRPL54
REAC	Processing of Capped Intron-Containing Pre-mRNA	REAC:R-HSA-72203	0.00262342	2.58113	234	735	36	20.4167	10531	CPSF7,CPSF2,CPSF3,PPIL3,WBP11,CSTF1,SRSF7,NUP37,SRSF9,HNRNPK,SRSF11,TPR,PPWD1,POLR2H,CWC15,NUP188,HNRNPA1,PRPF38A,EFTUD2,SLU7,CDC40,LSM5,SARNP,XAB2,SNRNP40,SF3B3,U2AF1L4,CWC27,POLR2L,ZMAT5,HNRNPH2,TXNL4A,PHF5A,PPIE,THOC7,SYMPK
REAC	Mitochondrial translation termination	REAC:R-HSA-5419276	0.00313296	2.50405	87	735	19	38.6842	10531	MRPL27,MRPL11,MRPL21,MRPL30,MRPL32,PTCD3,MRPS11,MRPL46,MRPL36,MRPL47,MRP63,MRPS34,MRPL52,MRPL18,MRPS18C,MRPL10,MRPL50,MRPL41,MRPL54
REAC	Mitochondrial translation initiation	REAC:R-HSA-5368286	0.00313296	2.50405	87	735	19	38.6842	10531	MRPL27,MRPL11,MRPL21,MRPL30,MRPL32,PTCD3,MRPS11,MRPL46,MRPL36,MRPL47,MRP63,MRPS34,MRPL52,MRPL18,MRPS18C,MRPL10,MRPL50,MRPL41,MRPL54
REAC	tRNA processing	REAC:R-HSA-72306	0.00328277	2.48376	103	735	21	35	10531	TRMT112,CTU2,NSUN2,NUP37,TSEN34,POP1,TPR,LCMT2,WDR4,NUP188,OSGEP,GTPBP3,TRMT6,ADAT2,PUS3,TRMT13,METTL1,ZBTB8OS,TRNT1,TSEN54,TRMT1
REAC	HDR through Homologous Recombination (HRR)	REAC:R-HSA-5685942	0.00330287	2.48111	65	735	16	45.9375	10531	EME1,EME2,RAD51D,RMI1,POLH,PALB2,WRN,POLD3,BRCA2,SLX4,PCNA,XRCC3,POLE,RAD51AP1,TOP3A,RAD51C
REAC	tRNA modification in the nucleus and cytosol	REAC:R-HSA-6782315	0.00703803	2.15255	41	735	12	61.25	10531	TRMT112,CTU2,NSUN2,LCMT2,WDR4,OSGEP,TRMT6,ADAT2,PUS3,TRMT13,METTL1,TRMT1
REAC	Translation	REAC:R-HSA-72766	0.0137767	1.86085	292	735	40	18.375	10531	TRMT112,MRPL27,MRPL11,MRPL21,RPS29,MRPL30,MRPL32,PTCD3,MRPS11,MRPL46,MRPL36,EIF2B4,MRPL47,MRP63,SPCS2,MRPS34,RPL9,MRPL52,EIF2B1,MRPL18,MRPS18C,RPL12,RPL7A,RPL36AL,MRPL10,FARS2,SEC61B,RARS2,AIMP2,RPL35,TRAM1,TUFM,RPS16,EIF3K,MRPL50,MRPL41,RPL28,RPS23,RPL23A,MRPL54
REAC	Resolution of D-loop Structures through Synthesis-Dependent Strand Annealing (SDSA)	REAC:R-HSA-5693554	0.019068	1.71969	26	735	9	81.6667	10531	RAD51D,RMI1,PALB2,WRN,BRCA2,XRCC3,RAD51AP1,TOP3A,RAD51C
REAC	rRNA modification in the nucleus and cytosol	REAC:R-HSA-6790901	0.0235017	1.6289	60	735	14	52.5	10531	TRMT112,TSR3,FCF1,DIMT1,MPHOSPH10,WDR3,NOC4L,NOP10,PDCD11,NOP14,DDX49,PNO1,UTP18,RRP9
REAC	rRNA processing in the nucleus and cytosol	REAC:R-HSA-8868773	0.0329136	1.48262	193	735	29	25.3448	10531	TRMT112,RPS29,TSR3,FCF1,DIMT1,BYSL,RPL9,MPHOSPH10,WDR12,RPL12,RPL7A,RPL36AL,WDR3,NOC4L,NOP10,RPL35,EXOSC1,PDCD11,BOP1,RPS16,NOP14,DDX49,PNO1,UTP18,RRP9,NOL9,RPL28,RPS23,RPL23A
REAC	mRNA 3'-end processing	REAC:R-HSA-72187	0.0460296	1.33696	56	735	13	56.5385	10531	CPSF7,CPSF2,CPSF3,CSTF1,SRSF7,SRSF9,SRSF11,SLU7,CDC40,SARNP,U2AF1L4,THOC7,SYMPK

## Sheet: Fig.4I
GOrilla: Overlap in 4SU RNA seq (n=360 genes); Background: all genes
GO term	Description	P-value	FDR q-value	Enrichment (N, B, n, b)
GO:0006334	nucleosome assembly	8.1e-56	1.21e-51	18.90 (15364,124,354,54)
GO:0065004	protein-DNA complex assembly	5.84e-53	4.35e-49	13.72 (15364,193,354,61)
GO:0051276	chromosome organization	9.93e-50	4.94e-46	8.61 (15364,383,354,76)
GO:0034728	nucleosome organization	8.86e-49	3.3e-45	14.74 (15364,159,354,54)
GO:0071824	protein-DNA complex subunit organization	8.51e-48	2.54e-44	11.51 (15364,230,354,61)
GO:0006342	chromatin silencing	7.15e-46	1.78e-42	20.95 (15364,87,354,42)
GO:0006325	chromatin organization	5.87e-42	1.25e-38	5.70 (15364,663,354,87)
GO:1903047	mitotic cell cycle process	1.52e-41	2.83e-38	5.97 (15364,603,354,83)
GO:0045814	negative regulation of gene expression, epigenetic	1.54e-41	2.55e-38	17.36 (15364,105,354,42)
GO:0022402	cell cycle process	2.22e-41	3.31e-38	4.74 (15364,915,354,100)
GO:0040029	regulation of gene expression, epigenetic	3.53e-38	4.78e-35	9.77 (15364,240,354,54)
GO:0016458	gene silencing	2.17e-36	2.69e-33	12.13 (15364,161,354,45)
GO:0071840	cellular component organization or biogenesis	6.94e-34	7.95e-31	2.00 (15364,4751,354,219)
GO:0016043	cellular component organization	1.93e-33	2.05e-30	2.00 (15364,4704,354,217)
GO:0034723	DNA replication-dependent nucleosome organization	2.05e-33	2.03e-30	32.55 (15364,32,354,24)
GO:0006335	DNA replication-dependent nucleosome assembly	2.05e-33	1.91e-30	32.55 (15364,32,354,24)
GO:0000183	chromatin silencing at rDNA	6.24e-31	5.47e-28	28.15 (15364,37,354,24)
GO:0006333	chromatin assembly or disassembly	7.04e-30	5.83e-27	14.61 (15364,98,354,33)
GO:0006259	DNA metabolic process	3.64e-25	2.86e-22	4.13 (15364,746,354,71)
GO:0032200	telomere organization	2.06e-24	1.54e-21	11.40 (15364,118,354,31)
GO:0045652	regulation of megakaryocyte differentiation	8.51e-24	6.04e-21	14.65 (15364,77,354,26)
GO:0060968	regulation of gene silencing	4.76e-23	3.23e-20	9.42 (15364,152,354,33)
GO:0051301	cell division	6.24e-23	4.05e-20	5.55 (15364,383,354,49)
GO:0006974	cellular response to DNA damage stimulus	6.66e-23	4.14e-20	3.99 (15364,728,354,67)
GO:0034622	cellular protein-containing complex assembly	1.15e-22	6.86e-20	3.80 (15364,800,354,70)
GO:0006302	double-strand break repair	1.69e-22	9.69e-20	8.01 (15364,195,354,36)
GO:0006281	DNA repair	1.76e-22	9.74e-20	4.87 (15364,481,354,54)
GO:0051726	regulation of cell cycle	5.93e-22	3.16e-19	3.26 (15364,1080,354,81)
GO:0006996	organelle organization	1.16e-21	5.96e-19	2.37 (15364,2253,354,123)
GO:0065003	protein-containing complex assembly	1.16e-20	5.77e-18	3.02 (15364,1208,354,84)
GO:0006260	DNA replication	3.89e-20	1.87e-17	8.80 (15364,148,354,30)
GO:0022607	cellular component assembly	4.27e-20	1.99e-17	2.39 (15364,2074,354,114)
GO:0010564	regulation of cell cycle process	6.7e-20	3.02e-17	3.83 (15364,692,354,61)
GO:0000075	cell cycle checkpoint	2.19e-19	9.61e-17	9.68 (15364,121,354,27)
GO:1901990	regulation of mitotic cell cycle phase transition	2.7e-19	1.15e-16	5.01 (15364,390,354,45)
GO:0060964	regulation of gene silencing by miRNA	1.16e-18	4.8e-16	9.64 (15364,117,354,26)
GO:0060966	regulation of gene silencing by RNA	2.28e-18	9.19e-16	9.40 (15364,120,354,26)
GO:0060147	regulation of posttranscriptional gene silencing	2.28e-18	8.95e-16	9.40 (15364,120,354,26)
GO:1901987	regulation of cell cycle phase transition	5e-18	1.91e-15	4.65 (15364,420,354,45)
GO:0043933	protein-containing complex subunit organization	6.97e-18	2.6e-15	2.62 (15364,1475,354,89)
GO:0007088	regulation of mitotic nuclear division	8.74e-18	3.18e-15	8.05 (15364,151,354,28)
GO:0045653	negative regulation of megakaryocyte differentiation	1.04e-16	3.69e-14	30.64 (15364,17,354,12)
GO:0007346	regulation of mitotic cell cycle	1.26e-16	4.37e-14	3.81 (15364,581,354,51)
GO:0045786	negative regulation of cell cycle	1.63e-16	5.52e-14	4.00 (15364,521,354,48)
GO:0071103	DNA conformation change	1.8e-16	5.96e-14	7.56 (15364,155,354,27)
GO:0051783	regulation of nuclear division	2.23e-16	7.22e-14	7.15 (15364,170,354,28)
GO:0030071	regulation of mitotic metaphase/anaphase transition	4.24e-16	1.34e-13	13.47 (15364,58,354,18)
GO:1902099	regulation of metaphase/anaphase transition of cell cycle	8.36e-16	2.6e-13	13.02 (15364,60,354,18)
GO:0007093	mitotic cell cycle checkpoint	1.16e-15	3.52e-13	10.02 (15364,91,354,21)
GO:0010965	regulation of mitotic sister chromatid separation	1.6e-15	4.78e-13	12.60 (15364,62,354,18)
GO:0007059	chromosome segregation	2.11e-15	6.17e-13	9.09 (15364,105,354,22)
GO:0051983	regulation of chromosome segregation	2.61e-15	7.48e-13	9.01 (15364,106,354,22)
GO:0006323	DNA packaging	3.11e-15	8.73e-13	16.69 (15364,39,354,15)
GO:0031055	chromatin remodeling at centromere	3.54e-15	9.77e-13	14.77 (15364,47,354,16)
GO:0010948	negative regulation of cell cycle process	5.85e-15	1.58e-12	4.92 (15364,309,354,35)
GO:0030261	chromosome condensation	8.45e-15	2.25e-12	17.87 (15364,34,354,14)
GO:0048523	negative regulation of cellular process	9.6e-15	2.51e-12	1.71 (15364,4089,354,161)
GO:1905818	regulation of chromosome separation	9.73e-15	2.5e-12	11.49 (15364,68,354,18)
GO:0034080	CENP-A containing nucleosome assembly	1.72e-14	4.35e-12	15.14 (15364,43,354,15)
GO:0009987	cellular process	2e-14	4.98e-12	1.20 (15364,11751,354,325)
GO:0000723	telomere maintenance	2.49e-14	6.09e-12	8.68 (15364,105,354,21)
GO:0045934	negative regulation of nucleobase-containing compound metabolic process	3.07e-14	7.38e-12	2.49 (15364,1341,354,77)
GO:0006336	DNA replication-independent nucleosome assembly	3.08e-14	7.3e-12	13.10 (15364,53,354,16)
GO:0044770	cell cycle phase transition	3.61e-14	8.4e-12	5.26 (15364,256,354,31)
GO:0006303	double-strand break repair via nonhomologous end joining	3.78e-14	8.68e-12	10.70 (15364,73,354,18)
GO:0033047	regulation of mitotic sister chromatid segregation	3.78e-14	8.55e-12	10.70 (15364,73,354,18)
GO:0034724	DNA replication-independent nucleosome organization	4.29e-14	9.55e-12	12.86 (15364,54,354,16)
GO:0033045	regulation of sister chromatid segregation	5.09e-14	1.12e-11	9.70 (15364,85,354,19)
GO:0000726	non-recombinational repair	6.31e-14	1.36e-11	10.42 (15364,75,354,18)
GO:0016233	telomere capping	7.39e-14	1.57e-11	20.83 (15364,25,354,12)
GO:0033044	regulation of chromosome organization	7.41e-14	1.56e-11	4.52 (15364,336,354,35)
GO:0044772	mitotic cell cycle phase transition	1.09e-13	2.25e-11	5.23 (15364,249,354,30)
GO:0045637	regulation of myeloid cell differentiation	2.64e-13	5.4e-11	5.45 (15364,223,354,28)
GO:0033554	cellular response to stress	2.73e-13	5.5e-11	2.32 (15364,1515,354,81)
GO:1901988	negative regulation of cell cycle phase transition	2.96e-13	5.88e-11	5.43 (15364,224,354,28)
GO:0098813	nuclear chromosome segregation	3.94e-13	7.73e-11	14.13 (15364,43,354,14)
GO:1901991	negative regulation of mitotic cell cycle phase transition	4.02e-13	7.78e-11	5.58 (15364,210,354,27)
GO:0038111	interleukin-7-mediated signaling pathway	6.79e-13	1.3e-10	17.96 (15364,29,354,12)
GO:0045892	negative regulation of transcription, DNA-templated	8.66e-13	1.63e-10	2.56 (15364,1117,354,66)
GO:0010629	negative regulation of gene expression	8.91e-13	1.66e-10	2.24 (15364,1609,354,83)
GO:0048519	negative regulation of biological process	8.94e-13	1.64e-10	1.60 (15364,4564,354,168)
GO:1903507	negative regulation of nucleic acid-templated transcription	9.4e-13	1.71e-10	2.56 (15364,1119,354,66)
GO:1902679	negative regulation of RNA biosynthetic process	1.02e-12	1.83e-10	2.56 (15364,1121,354,66)
GO:0043486	histone exchange	1.05e-12	1.87e-10	11.84 (15364,55,354,15)
GO:0000278	mitotic cell cycle	1.27e-12	2.22e-10	7.18 (15364,127,354,21)
GO:1903046	meiotic cell cycle process	1.91e-12	3.32e-10	6.63 (15364,144,354,22)
GO:0045930	negative regulation of mitotic cell cycle	2.85e-12	4.89e-10	4.62 (15364,282,354,30)
GO:0044260	cellular macromolecule metabolic process	4.21e-12	7.13e-10	1.61 (15364,4256,354,158)
GO:0006270	DNA replication initiation	4.27e-12	7.15e-10	15.78 (15364,33,354,12)
GO:0007049	cell cycle	5.35e-12	8.87e-10	3.81 (15364,410,354,36)
GO:0000819	sister chromatid segregation	6.47e-12	1.06e-09	15.32 (15364,34,354,12)
GO:0002227	innate immune response in mucosa	1.14e-11	1.85e-09	31.56 (15364,11,354,8)
GO:0051253	negative regulation of RNA metabolic process	1.16e-11	1.87e-09	2.40 (15364,1212,354,67)
GO:2000113	negative regulation of cellular macromolecule biosynthetic process	1.41e-11	2.24e-09	2.33 (15364,1304,354,70)
GO:0009890	negative regulation of biosynthetic process	1.55e-11	2.44e-09	2.27 (15364,1395,354,73)
GO:0010558	negative regulation of macromolecule biosynthetic process	1.93e-11	3e-09	2.31 (15364,1313,354,70)
GO:2001251	negative regulation of chromosome organization	2.01e-11	3.09e-09	6.63 (15364,131,354,20)
GO:0031327	negative regulation of cellular biosynthetic process	2.15e-11	3.28e-09	2.27 (15364,1375,354,72)
GO:0031570	DNA integrity checkpoint	3.18e-11	4.79e-09	8.68 (15364,80,354,16)
GO:0000727	double-strand break repair via break-induced replication	3.35e-11	5e-09	28.93 (15364,12,354,8)
GO:0045839	negative regulation of mitotic nuclear division	4.16e-11	6.14e-09	13.35 (15364,39,354,12)
GO:0000070	mitotic sister chromatid segregation	4.67e-11	6.82e-09	15.40 (15364,31,354,11)
GO:0071173	spindle assembly checkpoint	5.47e-11	7.92e-09	18.08 (15364,24,354,10)
GO:0071174	mitotic spindle checkpoint	5.47e-11	7.84e-09	18.08 (15364,24,354,10)
GO:0007094	mitotic spindle assembly checkpoint	5.47e-11	7.77e-09	18.08 (15364,24,354,10)
GO:0044843	cell cycle G1/S phase transition	5.91e-11	8.31e-09	7.69 (15364,96,354,17)
GO:0043044	ATP-dependent chromatin remodeling	6.94e-11	9.66e-09	8.27 (15364,84,354,16)
GO:0031577	spindle checkpoint	8.93e-11	1.23e-08	17.36 (15364,25,354,10)
GO:0000724	double-strand break repair via homologous recombination	9.83e-11	1.34e-08	7.45 (15364,99,354,17)
GO:0033046	negative regulation of sister chromatid segregation	1.02e-10	1.39e-08	14.47 (15364,33,354,11)
GO:0051716	cellular response to stimulus	1.2e-10	1.61e-08	1.83 (15364,2493,354,105)
GO:0000725	recombinational repair	1.37e-10	1.82e-08	7.31 (15364,101,354,17)
GO:0010389	regulation of G2/M transition of mitotic cell cycle	1.37e-10	1.8e-08	5.12 (15364,195,354,23)
GO:0045841	negative regulation of mitotic metaphase/anaphase transition	1.42e-10	1.86e-08	16.69 (15364,26,354,10)
GO:0051985	negative regulation of chromosome segregation	1.48e-10	1.92e-08	14.04 (15364,34,354,11)
GO:1902100	negative regulation of metaphase/anaphase transition of cell cycle	2.21e-10	2.84e-08	16.07 (15364,27,354,10)
GO:0090068	positive regulation of cell cycle process	2.39e-10	3.04e-08	4.41 (15364,256,354,26)
GO:0010605	negative regulation of macromolecule metabolic process	2.52e-10	3.19e-08	1.84 (15364,2354,354,100)
GO:0051784	negative regulation of nuclear division	2.7e-10	3.38e-08	11.57 (15364,45,354,12)
GO:0080090	regulation of primary metabolic process	2.79e-10	3.46e-08	1.47 (15364,5227,354,177)
GO:2000816	negative regulation of mitotic sister chromatid separation	3.37e-10	4.15e-08	15.50 (15364,28,354,10)
GO:0000082	G1/S transition of mitotic cell cycle	4.04e-10	4.94e-08	7.39 (15364,94,354,16)
GO:0002385	mucosal immune response	4.1e-10	4.97e-08	23.15 (15364,15,354,8)
GO:0007076	mitotic chromosome condensation	4.1e-10	4.93e-08	23.15 (15364,15,354,8)
GO:1905819	negative regulation of chromosome separation	5.04e-10	6.01e-08	14.97 (15364,29,354,10)
GO:1902749	regulation of cell cycle G2/M phase transition	6.66e-10	7.88e-08	4.73 (15364,211,354,23)
GO:0009059	macromolecule biosynthetic process	6.95e-10	8.16e-08	2.34 (15364,1096,354,59)
GO:1903706	regulation of hemopoiesis	7.9e-10	9.2e-08	3.41 (15364,420,354,33)
GO:0006950	response to stress	8.87e-10	1.02e-07	1.77 (15364,2545,354,104)
GO:0033048	negative regulation of mitotic sister chromatid segregation	1.07e-09	1.23e-07	14.00 (15364,31,354,10)
GO:0009892	negative regulation of metabolic process	1.48e-09	1.68e-07	1.76 (15364,2568,354,104)
GO:0000076	DNA replication checkpoint	1.49e-09	1.68e-07	20.42 (15364,17,354,8)
GO:0060255	regulation of macromolecule metabolic process	1.66e-09	1.86e-07	1.44 (15364,5334,354,177)
GO:0045638	negative regulation of myeloid cell differentiation	1.74e-09	1.93e-07	7.99 (15364,76,354,14)
GO:0051171	regulation of nitrogen compound metabolic process	1.76e-09	1.94e-07	1.46 (15364,5055,354,170)
GO:0006310	DNA recombination	1.79e-09	1.96e-07	4.93 (15364,185,354,21)
GO:0051172	negative regulation of nitrogen compound metabolic process	2.22e-09	2.41e-07	1.85 (15364,2108,354,90)
GO:0032465	regulation of cytokinesis	2.48e-09	2.68e-07	7.79 (15364,78,354,14)
GO:0002251	organ or tissue specific immune response	2.63e-09	2.82e-07	19.29 (15364,18,354,8)
GO:0050817	coagulation	2.85e-09	3.03e-07	5.66 (15364,138,354,18)
GO:0007596	blood coagulation	2.85e-09	3.01e-07	5.66 (15364,138,354,18)
GO:0044818	mitotic G2/M transition checkpoint	2.98e-09	3.13e-07	12.77 (15364,34,354,10)
GO:0007051	spindle organization	3.6e-09	3.75e-07	5.58 (15364,140,354,18)
GO:0007599	hemostasis	4.04e-09	4.18e-07	5.54 (15364,141,354,18)
GO:1902850	microtubule cytoskeleton organization involved in mitosis	5.04e-09	5.18e-07	6.26 (15364,111,354,16)
GO:1903707	negative regulation of hemopoiesis	5.29e-09	5.4e-07	5.81 (15364,127,354,17)
GO:0010639	negative regulation of organelle organization	5.36e-09	5.43e-07	3.49 (15364,361,354,29)
GO:0061844	antimicrobial humoral immune response mediated by antimicrobial peptide	5.54e-09	5.58e-07	12.06 (15364,36,354,10)
GO:0045787	positive regulation of cell cycle	6.15e-09	6.15e-07	3.56 (15364,341,354,28)
GO:0019222	regulation of metabolic process	6.19e-09	6.15e-07	1.39 (15364,5828,354,187)
GO:0031324	negative regulation of cellular metabolic process	6.67e-09	6.59e-07	1.79 (15364,2257,354,93)
GO:0007052	mitotic spindle organization	7.96e-09	7.81e-07	7.15 (15364,85,354,14)
GO:0071459	protein localization to chromosome, centromeric region	1.15e-08	1.12e-06	16.53 (15364,21,354,8)
GO:0006338	chromatin remodeling	1.39e-08	1.35e-06	4.85 (15364,170,354,19)
GO:0070192	chromosome organization involved in meiotic cell cycle	2.16e-08	2.08e-06	9.18 (15364,52,354,11)
GO:0045931	positive regulation of mitotic cell cycle	2.62e-08	2.5e-06	5.23 (15364,141,354,17)
GO:0050789	regulation of biological process	3.26e-08	3.09e-06	1.22 (15364,9318,354,263)
GO:0050794	regulation of cellular process	3.31e-08	3.12e-06	1.24 (15364,8755,354,251)
GO:0031323	regulation of cellular metabolic process	3.48e-08	3.26e-06	1.40 (15364,5367,354,173)
GO:0000018	regulation of DNA recombination	3.48e-08	3.24e-06	6.40 (15364,95,354,14)
GO:0042770	signal transduction in response to DNA damage	4.56e-08	4.23e-06	6.26 (15364,97,354,14)
GO:0006355	regulation of transcription, DNA-templated	4.86e-08	4.47e-06	1.61 (15364,3027,354,112)
GO:0060249	anatomical structure homeostasis	4.91e-08	4.49e-06	3.78 (15364,264,354,23)
GO:1903506	regulation of nucleic acid-templated transcription	4.95e-08	4.49e-06	1.61 (15364,3028,354,112)
GO:0051052	regulation of DNA metabolic process	5.49e-08	4.96e-06	3.14 (15364,401,354,29)
GO:2001141	regulation of RNA biosynthetic process	5.52e-08	4.95e-06	1.60 (15364,3034,354,112)
GO:0033043	regulation of organelle organization	6e-08	5.35e-06	2.10 (15364,1176,354,57)
GO:0019731	antibacterial humoral response	7.98e-08	7.08e-06	13.35 (15364,26,354,8)
GO:0006271	DNA strand elongation involved in DNA replication	8.31e-08	7.33e-06	16.88 (15364,18,354,7)
GO:0019219	regulation of nucleobase-containing compound metabolic process	8.69e-08	7.62e-06	1.53 (15364,3580,354,126)
GO:0010212	response to ionizing radiation	9.57e-08	8.34e-06	5.11 (15364,136,354,16)
GO:0051383	kinetochore organization	1.29e-07	1.12e-05	15.99 (15364,19,354,7)
GO:0030330	DNA damage response, signal transduction by p53 class mediator	1.32e-07	1.14e-05	6.94 (15364,75,354,12)
GO:0051252	regulation of RNA metabolic process	1.57e-07	1.35e-05	1.55 (15364,3278,354,117)
GO:0045132	meiotic chromosome segregation	2.15e-07	1.83e-05	20.03 (15364,13,354,6)
GO:0090304	nucleic acid metabolic process	2.43e-07	2.06e-05	1.74 (15364,2047,354,82)
GO:0000226	microtubule cytoskeleton organization	2.54e-07	2.14e-05	3.07 (15364,382,354,27)
GO:0051302	regulation of cell division	2.84e-07	2.37e-05	4.72 (15364,147,354,16)
GO:1902299	pre-replicative complex assembly involved in cell cycle DNA replication	3.34e-07	2.78e-05	27.13 (15364,8,354,5)
GO:0036388	pre-replicative complex assembly	3.34e-07	2.77e-05	27.13 (15364,8,354,5)
GO:0006267	pre-replicative complex assembly involved in nuclear cell cycle DNA replication	3.34e-07	2.75e-05	27.13 (15364,8,354,5)
GO:0010468	regulation of gene expression	3.5e-07	2.87e-05	1.46 (15364,3973,354,134)
GO:0034501	protein localization to kinetochore	3.68e-07	3e-05	18.60 (15364,14,354,6)
GO:0007017	microtubule-based process	3.83e-07	3.11e-05	2.51 (15364,623,354,36)
GO:0022616	DNA strand elongation	4.11e-07	3.31e-05	13.81 (15364,22,354,7)
GO:0072422	signal transduction involved in DNA damage checkpoint	5.34e-07	4.28e-05	6.82 (15364,70,354,11)
GO:0072401	signal transduction involved in DNA integrity checkpoint	5.34e-07	4.25e-05	6.82 (15364,70,354,11)
GO:0034645	cellular macromolecule biosynthetic process	6.05e-07	4.8e-05	2.21 (15364,863,354,44)
GO:0000077	DNA damage checkpoint	7.16e-07	5.64e-05	6.63 (15364,72,354,11)
GO:1902750	negative regulation of cell cycle G2/M phase transition	7.65e-07	6e-05	5.43 (15364,104,354,13)
GO:0072395	signal transduction involved in cell cycle checkpoint	8.25e-07	6.44e-05	6.54 (15364,73,354,11)
GO:0031936	negative regulation of chromatin silencing	9.45e-07	7.34e-05	16.28 (15364,16,354,6)
GO:0043170	macromolecule metabolic process	1.19e-06	9.17e-05	1.35 (15364,5375,354,167)
GO:0033314	mitotic DNA replication checkpoint	1.45e-06	0.000111	21.70 (15364,10,354,5)
GO:0010972	negative regulation of G2/M transition of mitotic cell cycle	1.45e-06	0.000111	5.60 (15364,93,354,12)
GO:0050896	response to stimulus	1.52e-06	0.000116	1.42 (15364,4112,354,135)
GO:0006695	cholesterol biosynthetic process	1.58e-06	0.00012	9.38 (15364,37,354,8)
GO:1902653	secondary alcohol biosynthetic process	1.58e-06	0.000119	9.38 (15364,37,354,8)
GO:0044774	mitotic DNA integrity checkpoint	1.8e-06	0.000135	7.81 (15364,50,354,9)
GO:0072331	signal transduction by p53 class mediator	1.8e-06	0.000134	5.04 (15364,112,354,13)
GO:0022414	reproductive process	1.82e-06	0.000135	2.00 (15364,1083,354,50)
GO:0009889	regulation of biosynthetic process	2.08e-06	0.000153	1.45 (15364,3707,354,124)
GO:0065007	biological regulation	2.1e-06	0.000154	1.18 (15364,9927,354,269)
GO:0034502	protein localization to chromosome	2.16e-06	0.000157	6.68 (15364,65,354,10)
GO:0050878	regulation of body fluid levels	2.29e-06	0.000166	3.14 (15364,304,354,22)
GO:0006352	DNA-templated transcription, initiation	2.8e-06	0.000202	3.78 (15364,195,354,17)
GO:0019730	antimicrobial humoral response	3.29e-06	0.000237	6.38 (15364,68,354,10)
GO:0051128	regulation of cellular component organization	3.38e-06	0.000242	1.62 (15364,2254,354,84)
GO:0045910	negative regulation of DNA recombination	3.61e-06	0.000257	8.47 (15364,41,354,8)
GO:0045595	regulation of cell differentiation	3.77e-06	0.000267	1.78 (15364,1534,354,63)
GO:0010032	meiotic chromosome condensation	4.01e-06	0.000283	28.93 (15364,6,354,4)
GO:0070601	centromeric sister chromatid cohesion	4.01e-06	0.000282	28.93 (15364,6,354,4)
GO:0032467	positive regulation of cytokinesis	4.19e-06	0.000293	10.13 (15364,30,354,7)
GO:0016572	histone phosphorylation	4.19e-06	0.000292	10.13 (15364,30,354,7)
GO:0016126	sterol biosynthetic process	4.37e-06	0.000303	8.27 (15364,42,354,8)
GO:0007010	cytoskeleton organization	4.76e-06	0.000328	2.14 (15364,812,354,40)
GO:0050793	regulation of developmental process	4.96e-06	0.000341	1.62 (15364,2169,354,81)
GO:0010556	regulation of macromolecule biosynthetic process	5.21e-06	0.000356	1.45 (15364,3464,354,116)
GO:0045005	DNA-dependent DNA replication maintenance of fidelity	5.26e-06	0.000358	8.07 (15364,43,354,8)
GO:0031935	regulation of chromatin silencing	5.3e-06	0.000359	9.80 (15364,31,354,7)
GO:0007095	mitotic G2 DNA damage checkpoint	5.81e-06	0.000392	12.40 (15364,21,354,6)
GO:0006139	nucleobase-containing compound metabolic process	6.03e-06	0.000405	1.55 (15364,2540,354,91)
GO:0051129	negative regulation of cellular component organization	6.28e-06	0.00042	2.25 (15364,674,354,35)
GO:1901992	positive regulation of mitotic cell cycle phase transition	6.35e-06	0.000423	5.95 (15364,73,354,10)
GO:2000112	regulation of cellular macromolecule biosynthetic process	6.47e-06	0.000429	1.45 (15364,3441,354,115)
GO:0016584	nucleosome positioning	6.98e-06	0.00046	16.69 (15364,13,354,5)
GO:0031572	G2 DNA damage checkpoint	7.83e-06	0.000514	11.84 (15364,22,354,6)
GO:0031497	chromatin assembly	8.28e-06	0.000541	9.21 (15364,33,354,7)
GO:0032392	DNA geometric change	8.61e-06	0.000561	4.73 (15364,110,354,12)
GO:0045815	positive regulation of gene expression, epigenetic	8.67e-06	0.000562	6.51 (15364,60,354,9)
GO:0051093	negative regulation of developmental process	8.77e-06	0.000566	2.13 (15364,773,354,38)
GO:0000910	cytokinesis	9.97e-06	0.00064	6.40 (15364,61,354,9)
GO:0061640	cytoskeleton-dependent cytokinesis	9.97e-06	0.000638	6.40 (15364,61,354,9)
GO:0051225	spindle assembly	1.03e-05	0.000659	5.64 (15364,77,354,10)
GO:0000086	G2/M transition of mitotic cell cycle	1.04e-05	0.000659	4.31 (15364,131,354,13)
GO:0008608	attachment of spindle microtubules to kinetochore	1.04e-05	0.000656	11.32 (15364,23,354,6)
GO:0050830	defense response to Gram-positive bacterium	1.14e-05	0.000719	6.30 (15364,62,354,9)
GO:0051754	meiotic sister chromatid cohesion, centromeric	1.21e-05	0.00076	43.40 (15364,3,354,3)
GO:0044839	cell cycle G2/M phase transition	1.23e-05	0.000764	4.24 (15364,133,354,13)
GO:1901576	organic substance biosynthetic process	1.23e-05	0.000763	1.59 (15364,2150,354,79)
GO:0009058	biosynthetic process	1.41e-05	0.000873	1.58 (15364,2194,354,80)
GO:0000281	mitotic cytokinesis	1.45e-05	0.000894	7.09 (15364,49,354,8)
GO:0008283	cell proliferation	1.47e-05	0.000899	2.72 (15364,367,354,23)
GO:0051347	positive regulation of transferase activity	1.73e-05	0.00106	2.28 (15364,590,354,31)
GO:0051177	meiotic sister chromatid cohesion	1.8e-05	0.0011	21.70 (15364,8,354,4)
GO:0051053	negative regulation of DNA metabolic process	1.83e-05	0.00111	4.09 (15364,138,354,13)
GO:0010332	response to gamma radiation	1.97e-05	0.00119	6.81 (15364,51,354,8)
GO:0045840	positive regulation of mitotic nuclear division	1.97e-05	0.00118	6.81 (15364,51,354,8)
GO:0031326	regulation of cellular biosynthetic process	2.03e-05	0.00122	1.41 (15364,3640,354,118)
GO:0006807	nitrogen compound metabolic process	2.18e-05	0.0013	1.27 (15364,6116,354,179)
GO:0007062	sister chromatid cohesion	2.22e-05	0.00132	7.99 (15364,38,354,7)
GO:0006268	DNA unwinding involved in DNA replication	2.24e-05	0.00132	13.56 (15364,16,354,5)
GO:0032508	DNA duplex unwinding	2.5e-05	0.00147	4.64 (15364,103,354,11)
GO:0090307	mitotic spindle assembly	2.65e-05	0.00155	7.79 (15364,39,354,7)
GO:1901989	positive regulation of cell cycle phase transition	2.78e-05	0.00162	5.05 (15364,86,354,10)
GO:0006282	regulation of DNA repair	2.92e-05	0.0017	4.20 (15364,124,354,12)
GO:0009314	response to radiation	3e-05	0.00174	2.60 (15364,384,354,23)
GO:1901360	organic cyclic compound metabolic process	3.01e-05	0.00174	1.46 (15364,2905,354,98)
GO:0044238	primary metabolic process	3.34e-05	0.00192	1.25 (15364,6494,354,187)
GO:0006977	DNA damage response, signal transduction by p53 class mediator resulting in cell cycle arrest	3.47e-05	0.00199	6.31 (15364,55,354,8)
GO:0046605	regulation of centrosome cycle	3.47e-05	0.00198	6.31 (15364,55,354,8)
GO:1901362	organic cyclic compound biosynthetic process	3.96e-05	0.00225	1.83 (15364,1114,354,47)
GO:1902400	intracellular signal transduction involved in G1 DNA damage checkpoint	3.97e-05	0.00225	6.20 (15364,56,354,8)
GO:1902403	signal transduction involved in mitotic DNA integrity checkpoint	3.97e-05	0.00224	6.20 (15364,56,354,8)
GO:1902402	signal transduction involved in mitotic DNA damage checkpoint	3.97e-05	0.00223	6.20 (15364,56,354,8)
GO:0072431	signal transduction involved in mitotic G1 DNA damage checkpoint	3.97e-05	0.00223	6.20 (15364,56,354,8)
GO:0006312	mitotic recombination	4.22e-05	0.00236	12.06 (15364,18,354,5)
GO:0010165	response to X-ray	4.35e-05	0.00242	8.98 (15364,29,354,6)
GO:0044249	cellular biosynthetic process	5.02e-05	0.00278	1.56 (15364,2056,354,74)
GO:0072413	signal transduction involved in mitotic cell cycle checkpoint	5.15e-05	0.00284	5.99 (15364,58,354,8)
GO:1902275	regulation of chromatin organization	5.16e-05	0.00284	3.49 (15364,174,354,14)
GO:0071371	cellular response to gonadotropin stimulus	5.21e-05	0.00286	17.36 (15364,10,354,4)
GO:0046483	heterocycle metabolic process	5.4e-05	0.00295	1.47 (15364,2684,354,91)
GO:0006959	humoral immune response	5.43e-05	0.00296	3.95 (15364,132,354,12)
GO:0071158	positive regulation of cell cycle arrest	6.05e-05	0.00328	5.14 (15364,76,354,9)
GO:0051303	establishment of chromosome localization	6.6e-05	0.00357	5.79 (15364,60,354,8)
GO:0010569	regulation of double-strand break repair via homologous recombination	6.94e-05	0.00373	6.75 (15364,45,354,7)
GO:2000045	regulation of G1/S transition of mitotic cell cycle	7.27e-05	0.0039	3.83 (15364,136,354,12)
GO:0031145	anaphase-promoting complex-dependent catabolic process	7.43e-05	0.00397	5.01 (15364,78,354,9)
GO:0044773	mitotic DNA damage checkpoint	8.02e-05	0.00427	6.60 (15364,46,354,7)
GO:2000026	regulation of multicellular organismal development	8.36e-05	0.00444	1.60 (15364,1731,354,64)
GO:0051785	positive regulation of nuclear division	8.38e-05	0.00443	5.60 (15364,62,354,8)
GO:0006725	cellular aromatic compound metabolic process	8.54e-05	0.0045	1.45 (15364,2717,354,91)
GO:0051173	positive regulation of nitrogen compound metabolic process	8.54e-05	0.00448	1.45 (15364,2717,354,91)
GO:0071156	regulation of cell cycle arrest	9.38e-05	0.00491	4.38 (15364,99,354,10)
GO:0050000	chromosome localization	9.41e-05	0.00491	5.51 (15364,63,354,8)
GO:0031401	positive regulation of protein modification process	0.000107	0.00555	1.83 (15364,996,354,42)
GO:2000779	regulation of double-strand break repair	0.00011	0.0057	4.76 (15364,82,354,9)
GO:0000083	regulation of transcription involved in G1/S transition of mitotic cell cycle	0.000112	0.00576	7.66 (15364,34,354,6)
GO:0071372	cellular response to follicle-stimulating hormone stimulus	0.000117	0.00602	26.04 (15364,5,354,3)
GO:0090329	regulation of DNA-dependent DNA replication	0.000121	0.00622	6.20 (15364,49,354,7)
GO:0051984	positive regulation of chromosome segregation	0.000132	0.00675	7.44 (15364,35,354,6)
GO:0031297	replication fork processing	0.000132	0.00673	7.44 (15364,35,354,6)
GO:0051310	metaphase plate congression	0.000138	0.00701	6.08 (15364,50,354,7)
GO:0006275	regulation of DNA replication	0.000142	0.00718	4.17 (15364,104,354,10)
GO:0051988	regulation of attachment of spindle microtubules to kinetochore	0.000168	0.00846	13.35 (15364,13,354,4)
GO:0051338	regulation of transferase activity	0.000169	0.00848	1.86 (15364,887,354,38)
GO:0046165	alcohol biosynthetic process	0.000174	0.00872	4.49 (15364,87,354,9)
GO:0009628	response to abiotic stimulus	0.000177	0.00881	1.86 (15364,889,354,38)
GO:0070507	regulation of microtubule cytoskeleton organization	0.000179	0.00887	3.28 (15364,172,354,13)
GO:0060969	negative regulation of gene silencing	0.000182	0.00903	7.04 (15364,37,354,6)
GO:0044267	cellular protein metabolic process	0.000184	0.00909	1.40 (15364,3080,354,99)
GO:1902806	regulation of cell cycle G1/S phase transition	0.000197	0.00971	3.45 (15364,151,354,12)
GO:0010604	positive regulation of macromolecule metabolic process	0.000215	0.0106	1.41 (15364,2863,354,93)
GO:1902975	mitotic DNA replication initiation	0.00023	0.0113	21.70 (15364,6,354,3)
GO:1902315	nuclear cell cycle DNA replication initiation	0.00023	0.0112	21.70 (15364,6,354,3)
GO:1902292	cell cycle DNA replication initiation	0.00023	0.0112	21.70 (15364,6,354,3)
GO:0045143	homologous chromosome segregation	0.00023	0.0111	21.70 (15364,6,354,3)
GO:0000722	telomere maintenance via recombination	0.000231	0.0111	12.40 (15364,14,354,4)
GO:0006978	DNA damage response, signal transduction by p53 class mediator resulting in transcription of p21 class mediator	0.000231	0.0111	12.40 (15364,14,354,4)
GO:0007096	regulation of exit from mitosis	0.000231	0.0111	12.40 (15364,14,354,4)
GO:0051382	kinetochore assembly	0.000231	0.011	12.40 (15364,14,354,4)
GO:0034654	nucleobase-containing compound biosynthetic process	0.000249	0.0119	1.81 (15364,937,354,39)
GO:0042325	regulation of phosphorylation	0.000265	0.0126	1.65 (15364,1344,354,51)
GO:0007080	mitotic metaphase plate congression	0.000284	0.0134	6.51 (15364,40,354,6)
GO:0036297	interstrand cross-link repair	0.000285	0.0135	5.43 (15364,56,354,7)
GO:0043085	positive regulation of catalytic activity	0.000308	0.0145	1.68 (15364,1215,354,47)
GO:0031325	positive regulation of cellular metabolic process	0.000309	0.0145	1.40 (15364,2854,354,92)
GO:0042772	DNA damage response, signal transduction resulting in transcription	0.000309	0.0145	11.57 (15364,15,354,4)
GO:0009162	deoxyribonucleoside monophosphate metabolic process	0.000309	0.0144	11.57 (15364,15,354,4)
GO:0045860	positive regulation of protein kinase activity	0.00033	0.0153	2.21 (15364,451,354,23)
GO:1905268	negative regulation of chromatin organization	0.000356	0.0165	5.24 (15364,58,354,7)
GO:2001020	regulation of response to DNA damage stimulus	0.000357	0.0165	2.91 (15364,209,354,14)
GO:1905448	positive regulation of mitochondrial ATP synthesis coupled electron transport	0.000396	0.0182	18.60 (15364,7,354,3)
GO:2000134	negative regulation of G1/S transition of mitotic cell cycle	0.000397	0.0182	4.03 (15364,97,354,9)
GO:0071392	cellular response to estradiol stimulus	0.000401	0.0183	7.75 (15364,28,354,5)
GO:0007064	mitotic sister chromatid cohesion	0.000405	0.0185	10.85 (15364,16,354,4)
GO:1902807	negative regulation of cell cycle G1/S phase transition	0.000462	0.021	3.95 (15364,99,354,9)
GO:0008203	cholesterol metabolic process	0.000462	0.0209	3.95 (15364,99,354,9)
GO:0019220	regulation of phosphate metabolic process	0.00047	0.0212	1.57 (15364,1518,354,55)
GO:0051174	regulation of phosphorus metabolic process	0.00047	0.0212	1.57 (15364,1518,354,55)
GO:0031399	regulation of protein modification process	0.000497	0.0223	1.56 (15364,1557,354,56)
GO:0034698	response to gonadotropin	0.00052	0.0233	10.21 (15364,17,354,4)
GO:0042127	regulation of cell proliferation	0.000522	0.0233	1.63 (15364,1279,354,48)
GO:0048589	developmental growth	0.000529	0.0235	2.68 (15364,243,354,15)
GO:1902298	cell cycle DNA replication maintenance of fidelity	0.000529	0.0235	43.40 (15364,2,354,2)
GO:1990426	mitotic recombination-dependent replication fork processing	0.000529	0.0234	43.40 (15364,2,354,2)
GO:1990505	mitotic DNA replication maintenance of fidelity	0.000529	0.0233	43.40 (15364,2,354,2)
GO:0051231	spindle elongation	0.000529	0.0233	43.40 (15364,2,354,2)
GO:0000022	mitotic spindle elongation	0.000529	0.0232	43.40 (15364,2,354,2)
GO:0071704	organic substance metabolic process	0.000529	0.0231	1.20 (15364,6820,354,188)
GO:0071479	cellular response to ionizing radiation	0.000538	0.0234	4.90 (15364,62,354,7)
GO:0022412	cellular process involved in reproduction in multicellular organism	0.000576	0.025	2.66 (15364,245,354,15)
GO:0044237	cellular metabolic process	0.000577	0.025	1.20 (15364,6701,354,185)
GO:1902652	secondary alcohol metabolic process	0.000619	0.0267	3.79 (15364,103,354,9)
GO:1903689	regulation of wound healing, spreading of epidermal cells	0.000623	0.0268	16.28 (15364,8,354,3)
GO:0051299	centrosome separation	0.000623	0.0268	16.28 (15364,8,354,3)
GO:0051256	mitotic spindle midzone assembly	0.000623	0.0267	16.28 (15364,8,354,3)
GO:0046602	regulation of mitotic centrosome separation	0.000623	0.0266	16.28 (15364,8,354,3)
GO:0010562	positive regulation of phosphorus metabolic process	0.000647	0.0276	1.75 (15364,917,354,37)
GO:0045937	positive regulation of phosphate metabolic process	0.000647	0.0275	1.75 (15364,917,354,37)
GO:0040007	growth	0.000654	0.0277	2.63 (15364,248,354,15)
GO:1902042	negative regulation of extrinsic apoptotic signaling pathway via death domain receptors	0.000655	0.0277	7.00 (15364,31,354,5)
GO:0009893	positive regulation of metabolic process	0.000711	0.0299	1.35 (15364,3118,354,97)
GO:0045596	negative regulation of cell differentiation	0.000731	0.0307	1.98 (15364,569,354,26)
GO:0018105	peptidyl-serine phosphorylation	0.000755	0.0316	2.98 (15364,175,354,12)
GO:0006694	steroid biosynthetic process	0.000762	0.0318	3.69 (15364,106,354,9)
GO:0140013	meiotic nuclear division	0.000778	0.0324	5.43 (15364,48,354,6)
GO:0032147	activation of protein kinase activity	0.000806	0.0335	2.48 (15364,280,354,16)
GO:0019438	aromatic compound biosynthetic process	0.000835	0.0346	1.70 (15364,997,354,39)
GO:0051247	positive regulation of protein metabolic process	0.000855	0.0353	1.57 (15364,1414,354,51)
GO:0032270	positive regulation of cellular protein metabolic process	0.000863	0.0355	1.58 (15364,1344,354,49)
GO:0018130	heterocycle biosynthetic process	0.000883	0.0363	1.69 (15364,1000,354,39)
GO:0033674	positive regulation of kinase activity	0.000912	0.0373	2.02 (15364,516,354,24)
GO:0032354	response to follicle-stimulating hormone	0.000919	0.0375	14.47 (15364,9,354,3)
GO:1901857	positive regulation of cellular respiration	0.000919	0.0374	14.47 (15364,9,354,3)
GO:1903862	positive regulation of oxidative phosphorylation	0.000919	0.0373	14.47 (15364,9,354,3)
GO:1905446	regulation of mitochondrial ATP synthesis coupled electron transport	0.000919	0.0372	14.47 (15364,9,354,3)
GO:0048478	replication fork protection	0.000919	0.0371	14.47 (15364,9,354,3)
GO:0051574	positive regulation of histone H3-K9 methylation	0.000919	0.037	14.47 (15364,9,354,3)
Species used: Homo sapiens
The system has recognized 16708 genes out of 20575 gene terms entered by the user.
16708 genes were recognized by gene symbol and 0 genes by other gene IDs .
373 duplicate genes were removed (keeping the highest ranking instance of each gene) leaving a total of 16335 genes.
Only 15364 of these genes are associated with a GO term.
The GOrilla database is periodically updated using the GO database and other sources.
The GOrilla database was last updated on Mar 6, 2021
This results page will be available on this site for one month from now (until Apr 23, 2021 ). You can bookmark this page and come back to it later.
'P-value' is the enrichment p-value computed according to the mHG or HG model. This p-value is not corrected for multiple testing of 14905 GO terms.
'FDR q-value' is the correction of the above p-value for multiple testing using the Benjamini and Hochberg (1995) method.
Namely, for the ith term (ranked according to p-value) the FDR q-value is (p-value * number of GO terms) / i.
Enrichment (N, B, n, b) is defined as follows:
N - is the total number of genes
B - is the total number of genes associated with a specific GO term
n - is the number of genes in the top of the user's input list or in the target set when appropriate
b - is the number of genes in the intersection
Enrichment = (b/n) / (B/N)
Genes: For each GO term you can see the list of associated genes that appear in the optimal top of the list.
Each gene name is specified by gene symbol followed by a short description of the gene
Back to the GOrilla main page

## Sheet: Fig.5A-D
	Cdc25c
		CTR 24h				7SK KD 24h					*=identified as outlyers
	-558	0.91	0.93	0.97	1.04	0.88	0.97	0.73	1.04
		3.37	3.87	3.05	4.57	2.79	2.86	3.63	3.47
		0.5	0.59	0.58	0.81	0.88	0.76	0.01*	1.32
	-300	0.67	0.82	0.63	0.85	0.46	0.44	0.4	0.4
		0.42	0.44	0.38	0.68	0.39	0.43		0.49
	-160	0.21	0.2	0.16	0.25	0.18	0.15	0.29	0.26
		0.12	0.15	0.14	0.32	0.19	0.17	0*	0*
	TSS	0.51	0.4	0.36	0.65	0.4	0.42	0.43	0.45
		0.19	0.22	0.18	0.29	0.18	0.13	0*	0.33
	130	1.04	1.37	1.16	1.67	1.26	1.26	1.31	1.63
		1.23	1.5	1.59	1.86	1.67	1.63	1.92	1.71
	270	0.26	0.35	0.32	0.52	0.28	0.28	0.24	0.31
		0.55	0.64	0.67	1.01	0.81	0.78	0.77	0.9
	440	0.45	0.67	0.64	0.97	0.63	0.6	0.68	0.62
	Cdc45
		CTR 24h				7SK KD 24h
	-558	1.73	3.21	2.1	3.38	7.37	5.33	13.13*	7.42
		0.16	0.27	0.14	0.46	0.17	0.08	0.04	0.01
		0.05	0.07	0.12	0.13	0.06	0.06	0.06	0.08
	TSS1	0.21	0.17	0.19	0.26	0.16	0.11	0.09	0.13
		2.53	2.41	1.97	3.21	2.83	2.31	2.26	2.48
		2.96	3.95	2.95	4.4	3.93	2.81	2.67	2.59
	-110	0.2	0.22	0.22	0.47	0.28	0.17	0.19	0.21
		0.27	0.29	0.2	0.44	0.23	0.28	0.38	0.32
		0.41	0.5	0.33	0.64	0.44	0.35	0.47	0.45
	TSS2	0.06	0.07	0.09	0.12	0.07	0.06	0.07	0.07
		0.26	0.22	0.21	0.3	0.27	0.24	0.17	0.2
		0.23	0.26	0.27	0.45	0.24	0.19	0.16	0.25
	+210	0.59	0.47	0.61	0.74	0.54	0.59	0.55	0.62
		0.18	0.18	0.18	0.27	0.24	0.26	0.3	0.25
		0.29	0.33	0.34	0.43	0.24	0.23	0.25	0.37
		0.33	0.33	0.44	0.54	0.34	0.28	0.3	0.37
	+457	0.48	0.51	0.58	0.69	0.47	0.52	0.47	0.53
	Cdk1
		CTR 24h				7SK KD 24h
	-488	0.23	0.26	0.25	0.39	0.27	0.2	0.26	0.29
		0.08	0.18*	0.05	0.08	0.05	0.03	0.02
		0.28	0.42	0.12	0.36	0.26	0.17	0.11
	-305	1.71	1.26	0.71	2.15	1.84	1.53	1.47	0.71
		0.3	0.58	0.49	0.88	0.49	0.39	0.38	0.37
		0.25	0.37	0.38	0.6	0.49	0.14	0.61	0.71
	-125	0.62	0.75	0.61	0.69	0.59	0.6	0.64	0.57
		0.27	0.3	0.18	0.32	0.21	0.22	0.27	0.28
		0.33	0.01	0.29	0.46	0.35	0.31	0.46	0.39
	TSS	0.41	0.48	0.4	0.74	0.46	0.34	0.35	0.39
		0.34	0.77	0.36	0.63	0.29	0.28	0.27	0.39
		1.06	1.14	1.12	1.72	0.97	0.99	0.92	1.06
	+160	1.07	1.01	1.03	1.59	1.25	1.07	0.99	1.33
		0.47	0.62	0.67	0.93	0.68	0.58	0.5	0.55
		0.64	0.62	0.69	4.6*	0.69	0.67	0.69	0.46
	+454	0.64	0.74	0.68	1.15		0.69	0.68	0.93
	Mcm10
		CTR 24h				7SK KD 24h
	-467	0.44	0.53	0.43	0.72	0.49	0.44	0.53	0.31
		1.11	1.33	0.71	1.59	0.93	1.05	0.96	0.65
		1.51	2.12	1.6	2.87	2.17	2.06	2.11	2.2
	-310	1.19	1.4	1.03	1.79	1.33	1.35	1.37	1.29
		0.27	0.22	0.22	0.39	0.31	0.32	0.21	0.28
		0.05	0.06	0.06	0.06	0.08	0.05	0.07	0.06
	-160	0.06	0.05	0.06	0.12	0.05	0.07	0.1	0.07
	TSS	0.59	0.52	0.29	0.72	0.43	0.64	0.77	1.5
	+280	0.41	0.55	0.48	0.88	0.5	0.4	0.56	0.59
		0.48	0.5	0.49	0.71	0.37	0.37	0.42	0.45
	+425	0.14	0.21	0.19	0.2	0.19	0.13	0.1	0.03

## Sheet: Fig.6D
	4SU_dataset_old
	Synthesis		Processing		Degradation
	Up	Down	Up	Down	Up	Down
	24	271	1	16	8	18	338
	7.10059	80.1775	0.295858	4.73373	2.36686	5.32544

[truncated: 17 more sheets: Fig.6I, Fig.6E, Fig.7A,B, Fig.7D, Fig.7E, Fig.7F,G, Fig.S1C,F, Fig.S2B,C, Fig.S4C,D, Fig.S4E, Fig.S4F, Fig. S4G, Fig.S4H,I, Fig. S4J, Fig.S6D, Fig.S7F,G, Fig.S7H]
